# Supplementary material for: CircNFIC Balances Inflammation and Apoptosis by Sponging miR-30e-3p and Regulating DENND1B Expression
Source: Genes (Basel). 2021 Nov 19;12(11):1829. doi: 10.3390/genes12111829 (PMC8622209; doi:10.3390/genes12111829)
Supplement: Supplementary file 1 [file genes-12-01829-s001.zip]

Archive with 1 entries (1 files):
- genes-1428526-supplementary (1)-done.pdf
